# Supplementary material for: Design of Smart Nanodiamonds: Introducing pH Sensitivity to Improve Nucleic Acid Carrier Efficiency of Diamoplexes
Source: Pharmaceutics. 2022 Aug 26;14(9):1794. doi: 10.3390/pharmaceutics14091794 (PMC9501119; doi:10.3390/pharmaceutics14091794)
Supplement: Supplementary file 1 [file pharmaceutics-14-01794-s001.zip]

Archive with 1 entries (1 files):
- pharmaceutics-1866664-supplementary.pdf
